# Supplementary material for: Promoter Methylation of Cancer Stem Cell Surface Markers as an Epigenetic Biomarker for Prognosis of Oral Squamous Cell Carcinoma
Source: Int J Mol Sci. 2022 Nov 23;23(23):14624. doi: 10.3390/ijms232314624 (PMC9737199; doi:10.3390/ijms232314624)
Supplement: Supplementary file 1 [file ijms-23-14624-s001.zip]

Archive with 1 entries (1 files):
- ijms-2021439-supplementary.pdf
